# Supplementary material for: Antimicrobial Resistance and Genomic Characterization of OXA-48- and CTX-M-15-Co-Producing Hypervirulent Klebsiella pneumoniae ST23 Recovered from Nosocomial Outbreak
Source: Antibiotics (Basel). 2020 Dec 3;9(12):862. doi: 10.3390/antibiotics9120862 (PMC7761672; doi:10.3390/antibiotics9120862)
Supplement: Supplementary file 1 [file antibiotics-09-00862-s001.zip › tableS1.xlsx]

## Sheet: TableS1
Table S1. cgMLST profiles of MAR14-456 and other related K. pneumoniae isolates
Sample	Location	KP1_RS00005	KP1_RS00010	KP1_RS00015	KP1_RS00020	KP1_RS00025	KP1_RS00035	KP1_RS00040	KP1_RS00045	KP1_RS00050	KP1_RS00055	KP1_RS00060	KP1_RS00065	KP1_RS00070	KP1_RS00105	KP1_RS00115	KP1_RS00120	KP1_RS00125	KP1_RS00135	KP1_RS00140	KP1_RS00145	KP1_RS00150	KP1_RS00155	KP1_RS00160	KP1_RS00165	KP1_RS00175	KP1_RS00180	KP1_RS00185	KP1_RS00205	KP1_RS00210	KP1_RS00215	KP1_RS00220	KP1_RS00225	KP1_RS00235	KP1_RS00275	KP1_RS00285	KP1_RS00300	KP1_RS00310	KP1_RS00320	KP1_RS00325	KP1_RS00330	KP1_RS00340	KP1_RS00345	KP1_RS00350	KP1_RS00355	KP1_RS00360	KP1_RS00365	KP1_RS00370	KP1_RS00375
MAR14-456	Moscow, Russia	44	31	1	1	1	1	1	1	1	1	1	1	1	1	1	1	1	1	1	1	1	1	1	1	1	1	1	1	1	1	99	1	1	1	1	1	1	1	1	1	1	1	1	1	1	1	1	1
GCF_007097015.1	Moscow, Russia	44	31	1	1	1	1	1	1	1	1	1	1	1	1	1	1	1	1	1	1	1	1	1	1	1	1	1	1	1	1	99	1	1	1	1	1	1	1	1	1	1	1	1	1	1	1	1	1
GCF_008274165.1	Moscow, Russia	44	31	1	1	1	1	1	1	1	1	1	1	1	1	1	1	1	1	1	1	1	1	1	1	1	1	1	1	1	1	99	1	1	1	1	1	1	1	1	1	1	1	1	1	1	1	1	1
GCF_001939855.1	Wenzhou, China	44	31	1	1	1	1	1	1	1	1	1	1	1	1	1	1	1	1	1	1	1	242	1	1	1	1	1	1	1	1	99	1	1	1	1	1	1	1	1	1	1	1	1	1	1	1	1	1
GCF_002206015.1	Beijing, China	44	31	1	1	1	1	1	1	1	1	1	1	1	1	1	1	1	1	1	1	1	1	1	1	1	1	1	1	1	322	99	1	1	1	1	1	1	1	1	1	1	1	1	1	1	1	1	1
GCF_002264435.1	Zhejiang, China	106	31	1	1	1	1	1	1	1	1	1	1	1	1	1	1	1	1	1	1	1	1	1	1	1	1	1	1	1	1	99	1	1	1	1	1	1	1	1	1	1	1	1	1	1	1	1	1
cgMLST profiles were obtained using MentaLiST v. 1.0.0
https://github.com/WGS-TB/MentaLiST
Database: www.cgmlst.org, retrieved June 2, 2020
[truncated: 2,312 more columns]
